# Supplementary material for: Development of the Sexual Minority Adolescent Stress Inventory
Source: Front Psychol. 2018 Mar 15;9:319. doi: 10.3389/fpsyg.2018.00319 (PMC5862853; doi:10.3389/fpsyg.2018.00319)
Supplement: Supplementary file 2 [file DataSheet2.XLSX]

## Sheet: EFA N=346
Rotated Component Matrixa
Item	Component
	1	2	3	4	5	6	7	8	9	10	11	12	13	14
I have seen other LGBTQ youth treated badly at work.	0.628434	-0.142729	0.136348	0.0637015	0.0265623	0.345569	-0.000695509	0.106292	0.0251714	0.163486	-0.0706858	0.106605	-0.0923831	0.011367
I have felt unsafe or threatened at work because I am LGBTQ.	0.81532	-0.0341067	0.0606863	0.0726619	0.065302	0.145391	-0.0336492	0.0698811	0.0928303	0.163106	0.00585317	0.0546027	0.0616551	0.067832
I have had to leave or change jobs because I am LGBTQ.	0.844142	0.0457763	0.0902271	0.0638768	0.0675621	0.0817981	0.060095	0.0801079	0.112759	0.130909	-0.0010744	0.0506375	0.0854572	0.0647545
I have felt isolated or alone at work because I am LGBTQ.	0.73018	0.0601634	-0.0103828	-0.0779831	0.0731776	0.151131	0.0198865	0.0272845	0.0602419	0.196647	0.207715	-0.0351242	0.23413	-0.0281873
I have lost friendships since coming out as LGBTQ at work.	0.753974	-0.06705	0.0256671	0.0190764	0.0582667	0.191327	-0.0528813	-0.0183673	0.179731	0.286381	0.0327437	0.00886684	0.0752811	0.0611276
It's hard to be LGBTQ at my workplace.	0.750261	0.069115	-0.0731832	-0.0462128	0.0952292	0.0117551	0.163569	0.00645167	0.111994	0.100045	0.157378	-0.0119997	0.185464	0.021455
Coworkers harass me for being LGBTQ.	0.882749	0.0376148	0.0785566	-0.00572739	0.0144718	0.0987535	0.0552176	0.0815136	0.157167	0.141414	0.0475607	0.0201716	0.1185	0.065481
I have been physically assaulted by people at work because I am LGBTQ.	0.732624	0.22722	0.116377	0.197028	0.110439	-0.09071	0.216005	0.070147	0.00319295	-0.0807542	-0.0401535	0.0937759	-0.068928	-0.0139388
My workplace does not protect LGBTQ employees.	0.81029	0.251229	0.0650434	0.0791191	0.0328342	-0.0912457	0.172668	0.000806849	0.0998012	-0.135319	0.0331152	0.0951988	0.0424552	0.00057594
People at work talk about me being LGBTQ behind my back.	0.760118	0.146005	0.0557852	0.0596931	-0.0299715	0.0463154	0.0568714	0.12796	-0.0352371	-0.0435545	-0.0282062	0.118591	0.0807144	0.170838
My boss is unsupportive of me because I am LGBTQ.	0.843039	0.170263	0.12574	0.129009	0.0516561	-0.00260767	0.140484	0.0776253	0.0599212	-0.0949164	-0.0449168	0.0934357	-0.0339151	0.0679318
Other youth refuse to do school activities with me because I am LGBTQ.	0.119676	0.437285	0.115412	0.1705	0.155192	0.366805	0.347259	0.329879	0.196206	0.249155	0.0987403	0.156305	0.180528	0.133442
I have seen other LGBTQ youth treated badly in the neighborhood where I live.	0.0546399	0.504967	0.133531	0.0268224	0.176257	0.2347	0.225673	0.208261	0.27908	0.168072	0.0498594	0.105004	0.184343	0.337153
I have felt unsafe or threatened in the neighborhood where I live because I am LGBTQ.	0.0536545	0.586364	0.117097	0.203921	0.112255	0.191888	0.159278	0.222207	0.253104	0.209045	0.0753379	0.191034	0.191323	0.258169
I have had to move or change where I live because I am LGBTQ.	0.115855	0.511241	0.142585	0.256932	0.197597	0.164708	0.34214	0.259603	0.280254	0.320079	-0.0117858	0.1429	0.116523	0.181135
I have felt isolated or alone in the neighborhood where I live because I am LGBTQ.	0.058433	0.502116	0.157469	0.18301	0.0675215	0.259043	0.222662	0.194025	0.159833	0.220624	0.139632	0.160797	0.270703	0.300538
Other people in the neighborhood where I live make fun of me for being LGBTQ.	0.118823	0.523304	0.146969	0.121717	0.181441	0.257921	0.326378	0.241131	0.243996	0.319164	0.0303554	0.138392	0.143199	0.258897
I have been physically assaulted in the neighborhood where I live because I am LGBTQ.	0.11241	0.419701	0.149676	0.309251	0.207989	0.22896	0.375136	0.265282	0.248227	0.303567	-0.0183509	0.188351	0.0863642	0.185245
Other youth refuse to hang out with me because I am LGBTQ.	0.13572	0.441357	0.0837263	0.175976	0.196076	0.281811	0.32977	0.194313	0.220526	0.320813	0.100353	0.176918	0.181026	0.198255
I have to lie to my family about being LGBTQ.	0.0878735	0.00198966	0.465225	0.0535839	0.300912	-0.0606701	0.0333285	0.229372	0.0654063	0.196656	0.237224	0.224424	0.249569	0.155331
If I come out, it will cause problems within my family.	-0.0154932	0.202438	0.507334	-0.0164219	0.266898	-0.0306279	0.197841	0.0552031	0.192688	0.073517	0.309392	0.207834	0.218448	0.214659
My family does not want to talk to me about being LGBTQ.	0.113248	0.149871	0.560488	0.110872	0.188838	0.142743	0.172776	0.302423	0.193282	-0.0461761	0.211637	0.146981	0.132664	0.239033
Someone who lives with me has told me they disapprove of me being LGBTQ.	0.0488576	0.153674	0.56726	0.173652	0.136801	0.165885	0.150048	0.261189	0.251872	0.178579	0.158105	0.118778	0.0517857	0.216469
I feel as though I am a disappointment to my family because I am LGBTQ.	0.0619546	0.25276	0.547727	0.243573	0.19236	0.0749481	0.193804	0.0529416	0.102944	0.0727484	0.265175	0.174465	0.264098	0.0536823
My family has told me that being LGBTQ is just a phase.	0.106582	0.0276564	0.41597	0.205097	0.0763114	0.286968	0.22248	0.324663	0.309531	0.0381213	0.139373	0.181848	0.00979416	0.164411
My parents are uncomfortable with LGBTQ people.	0.0724882	0.0599826	0.528918	0.183343	0.161745	0.126837	0.118851	-0.0715548	0.226027	0.183469	0.2883	0.225255	0.185192	0.101225
My mother (or female caregiver) does not accept me as LGBTQ.	0.0767706	0.135362	0.478039	0.0444353	0.166317	0.29961	0.244314	0.110316	0.372596	0.241963	0.127202	0.148932	0.1361	0.158876
My father (or male caregiver) does not accept me as LGBTQ.	0.0416915	0.038907	0.529309	0.18169	0.187055	0.181353	0.153915	0.244131	0.253562	0.311411	0.140741	0.133383	0.133782	0.149193
My parents are sad that I am LGBTQ.	0.0947421	0.100668	0.543043	0.213883	0.113455	0.234191	0.170011	0.245281	0.226865	0.280146	0.152317	0.110446	0.187167	0.137275
My family tries to make me straight.	0.0590676	0.217697	0.499117	0.157747	0.134603	0.149925	0.193918	0.143378	0.224828	0.279042	0.134416	0.115894	0.152784	0.254083
There are times when I do not want to be LGBTQ.	0.0289083	-0.00981215	0.0782365	0.45844	0.334416	0.193159	0.0490879	0.0766009	-0.054	0.0934667	0.298137	0.252653	0.289231	0.236368
If I could, I would become straight.	-0.0156839	0.0740511	0.0615765	0.663614	0.291681	0.0987634	0.147845	0.0371493	0.150925	0.161303	0.129074	0.119784	0.114736	0.241218
I hate being LGBTQ.	0.0258317	0.107829	0.133349	0.628875	0.220293	0.288139	0.192265	0.181407	0.130184	0.227653	0.132569	0.0330893	0.216351	0.16767
I think it is wrong for me to be LGBTQ.	0.0407737	0.126883	0.209775	0.642999	0.202839	0.173352	0.171998	0.166653	0.199005	0.189662	0.102792	0.078669	0.200678	0.122835
I hope that being LGBTQ is just a phase for me.	0.0718705	0.274243	0.1264	0.405183	0.342961	0.181223	0.143288	0.0680968	0.232768	0.250291	0.10119	0.183754	0.146862	0.232249
I think negatively about other LGBTQ people who act "too gay."	0.0402465	0.285646	0.152089	0.401927	0.182439	0.0341278	0.257155	0.221693	0.0849261	0.297661	0.247312	0.0818166	0.0522318	0.247532
I am uncomfortable with being LGBTQ.	0.0313075	0.26069	0.19332	0.490524	0.316062	0.179073	0.0931213	0.0340922	0.200576	0.152148	0.0910367	0.211526	0.244944	0.268489
I am questioning how to label my sexual orientation.	0.0461302	0.0846533	0.0445453	0.128534	0.871735	0.115159	0.0440016	0.117224	0.099488	0.0606025	0.116549	0.166449	0.106905	0.138176
I am having trouble accepting that I am LGBTQ.	0.0186257	0.0689003	0.187802	0.264758	0.572862	0.0962331	0.0506036	0.112724	0.0150136	0.148795	0.11671	0.0256764	0.304815	0.261233
There is a lot of "in-fighting" between different groups within the LGBTQ community.	0.0512829	0.0793467	0.061433	0.143968	0.859724	0.115117	0.0503897	0.122425	0.083788	0.0556442	0.13311	0.163956	0.117716	0.139854
I have felt unsafe or threatened in school because I am LGBTQ.	0.0729925	0.343391	0.0467077	0.282412	0.0674876	0.450374	0.0523104	0.334661	0.105174	0.202437	0.267844	0.192474	0.21783	0.0869876
I have seen other LGBTQ youth treated badly at my school.	0.032189	0.165633	0.0944606	0.104249	0.23214	0.582038	0.170005	0.00505637	0.166442	-0.0121888	0.220936	0.163267	0.254392	0.0985245
It's hard to be an LGBTQ person at my school.	0.0563847	0.27318	0.0782889	0.238317	0.101162	0.476589	0.305092	0.0342576	0.219202	0.143408	0.159784	0.197547	0.196711	0.268423
Other students make fun of me for being LGBTQ.	0.126622	0.29693	0.0791141	0.204395	0.1507	0.439732	0.342894	0.344455	0.17777	0.169072	0.128866	0.168714	0.182831	0.0868884
My school does not protect LGBTQ students.	0.147263	0.187964	0.0517994	0.255371	0.123263	0.375025	0.416696	0.131322	0.203345	0.153268	0.0979531	0.27008	0.211417	0.118928
Other people who are in my racial/ethnic community judge me for being LGBTQ.	0.0878627	0.276614	0.178653	0.146769	0.0671049	0.166959	0.479166	0.189398	0.221938	0.160523	0.275974	0.276128	0.233563	0.113612
I feel as though I don't fit in my racial/ethnic community because I am LGBTQ.	0.107395	0.162203	0.212253	0.228055	0.0732102	0.163391	0.572342	0.133812	0.152673	0.234419	0.16108	0.227358	0.183964	0.205609
As an LGBTQ person in my racial/ethnic community, I feel like I am a minority within a minority.	0.0120286	0.11588	0.196516	0.107806	0.0521813	0.0858293	0.606554	0.139478	0.139692	0.238862	0.26248	0.258456	0.117342	0.0945656
A family member told other family members that I am LGBTQ without my permission.	0.0535322	0.0841227	0.0389251	0.09297	0.162127	0.177102	0.148638	0.637353	0.228683	0.100628	0.106411	0.153561	0.102256	0.311626
A family member told me not to tell other family members that I am LGBTQ.	0.0267971	0.0391383	0.323062	0.120014	0.0993891	0.117798	0.136597	0.449665	0.27902	0.103749	0.118407	0.154252	0.278297	0.230631
A family member asked me if I was gay or lesbian before I wanted to talk about it.	0.00271697	0.17313	0.131931	0.0622837	0.102183	-0.0360593	0.140911	0.634445	0.140425	0.268132	0.265489	0.196137	0.069965	0.0437246
I was forced to come out to someone because I got "caught".	0.0747296	0.270687	0.232717	0.0507695	0.0761562	0.127244	0.15356	0.460557	0.244976	0.32994	0.0801832	0.170998	0.118417	0.231105
I was "outed" by someone other than my family without my permission.	-0.0154132	0.359644	0.122594	0.210176	0.186555	0.175259	0.115172	0.431582	0.201135	0.157045	0.226307	0.0906197	0.151521	0.0828471
I have been called bad names or slurs by a family member because I am LGBTQ.	0.103696	0.306513	0.286159	0.226323	0.0527939	0.281017	0.171739	0.433201	0.15315	0.224475	0.0958638	0.190621	0.109492	0.169477
My family is part of a religion that has homophobic beliefs.	0.0688913	-0.00787466	0.186989	0.0389378	0.087004	-0.00898155	0.246999	0.148921	0.580898	0.218961	0.395647	0.148202	0.131362	0.209338
I would not be accepted as an LGBTQ person in my family's religion.	0.0428782	-0.00986066	0.265059	0.129956	0.0497729	0.0325138	0.302661	0.12215	0.53716	0.146	0.341801	0.219461	0.185901	0.18327
I believe it is wrong for me to be LGBTQ because of my religion.	0.0622796	0.131248	0.182829	0.206957	0.122248	0.187897	0.0922127	0.102771	0.614589	0.0894003	0.0919168	0.0475944	0.041378	0.200794
A religious leader has encouraged me to reconsider my sexual orientation.	0.142569	0.314143	0.100599	0.110444	0.035804	0.113927	0.0603721	0.267994	0.61079	0.144962	0.0540907	0.223651	0.166384	0.0258235
A religious leader tried to change my sexual orientation.	0.216606	0.351082	0.1241	0.123508	0.0695588	0.151552	0.0481396	0.214842	0.533105	0.109057	-0.0055613	0.24125	0.117583	-0.033604
In general, I don't like the LGBTQ community.	0.0681416	0.212067	0.105881	0.345755	0.180394	0.150092	0.250301	0.230151	0.182862	0.533391	0.0614739	0.224756	0.14648	0.0631295
I have denied being LGBTQ after being asked.	-0.0101575	-0.06813	0.176436	0.153395	0.246475	0.0982001	0.237453	0.165349	0.0349643	0.106066	0.570036	0.060115	0.177022	0.0738285
I have heard a family member make negative comments about LGBTQ people.	-0.0406122	-0.0492629	0.297979	0.0587894	0.272645	0.0881943	0.0919813	0.199661	0.0514712	-0.101464	0.469765	0.247631	0.11965	0.0533347
My friends make jokes about LGBTQ people.	0.00704494	0.22972	0.111868	0.178257	0.212122	0.14596	0.0338993	0.065628	0.145047	0.177093	0.61049	0.125518	0.067751	0.175146
I have heard negative comments from others in my racial/ethnic community about being LGBTQ.	0.0504499	0.00744971	0.201013	0.0977042	0.0869387	0.148331	0.35094	0.0565572	0.121172	-0.0025951	0.560897	0.264788	0.0543156	0.197571
I hear other LGBTQ people use words like "fag" or "dyke."	-0.0319363	0.133416	0.191764	0.0377281	0.117725	0.228805	-0.12872	0.0811333	-0.00867227	0.19645	0.416028	0.355676	-0.208508	0.325817
I have heard negative messages about being LGBTQ from religious people.	-0.00425565	-0.0818954	0.108312	0.0149803	0.14302	-0.0264032	0.0411223	0.20569	0.30827	0.0905975	0.547236	0.392574	0.056989	0.225741
In school, LGBTQ topics are not covered at all in classes.	0.0637893	-0.0101413	-0.0216021	-0.00226589	0.204247	0.256994	0.178748	0.266872	0.0856936	0.219008	0.275737	0.433213	0.0104094	0.304905
I believe that it is harder to be an LGBTQ person of color than to be an LGBTQ white person.	0.046213	0.0662019	0.150613	0.0853954	0.0979299	0.0424673	0.218856	0.118094	0.116049	0.111843	0.257775	0.680643	0.191189	0.0980144
There are parts of the LGBTQ community who do not accept me.	0.0766797	0.175459	0.159173	0.141351	0.331283	0.266615	0.233134	0.173826	0.142179	0.143904	0.046338	0.512661	0.134769	0.144496
I feel as though the LGBTQ community favors white gay men.	-0.00601177	0.139209	0.0657537	0.118664	0.143344	0.130114	0.128307	0.0780565	0.191094	0.129032	0.164769	0.693617	0.210466	0.0820749
I feel like an outcast because I am LGBTQ.	0.0492334	0.246646	0.183443	0.0949369	0.210658	0.178566	-0.0353219	0.0271185	0.0121195	0.171962	0.209391	0.298946	0.529007	0.185939
I am concerned that if I am LGBTQ, I will have a worse life than if I were straight.	0.0331018	-0.0200471	0.179185	0.17639	0.366424	-0.0145809	0.0592572	0.10017	0.026891	0.0849788	0.208997	0.265058	0.524871	0.12593
I think I will lose friends if I come out as LGBTQ.	0.0550383	0.0395713	0.0783024	0.143054	0.197006	0.21867	0.241099	0.190379	0.16373	0.236213	-0.149726	0.0394226	0.570203	0.220811
I expect people to reject me when they find out that I am LGBTQ.	0.0808514	0.114914	0.0370754	0.0884538	0.158003	0.149222	0.0900902	0.0685424	0.144399	0.0274419	0.0169617	0.144347	0.745881	0.176077
I feel like I should act more "straight"	0.0298265	0.0908424	0.0634766	0.23093	0.247984	0.0154449	0.0924218	0.137287	0.092303	0.00677049	0.239484	0.132296	0.260868	0.596499
I have acted "straight" in order to keep friends.	0.0110921	0.0663452	0.141761	0.222531	0.121538	0.137337	0.0867388	0.161263	0.102792	0.117004	0.125394	0.088142	0.35263	0.602128
I wish I had an LGBTQ role model.	0.0454977	0.0942844	0.128682	0.0568694	0.178001	-0.14227	0.139933	0.072826	0.18249	0.353964	0.245616	0.153961	0.182449	0.420462
Excluded - loaded onto multiple factors
I don't have a connection to the LGBTQ community.	0.045681	0.0771317	0.135077	0.442077	0.0909006	-0.0824016	0.175193	0.189605	0.0611395	0.422761	0.0234951	0.371939	0.209432	0.227979
I cannot relate to people in the LGBTQ community.	0.036934	0.144262	0.0807594	0.42098	0.0391302	0.101185	0.162746	0.196432	0.160847	0.514931	0.132971	0.270337	0.15972	0.187385
I want to come out to my family but don't know how.	0.0303288	0.0129605	0.231469	0.116875	0.550309	-0.0710781	0.127529	-0.0456285	0.0430222	0.0877682	0.17468	-0.029133	0.41182	-0.022819
I feel pressured to label myself as gay or lesbian.	-0.0186615	0.296632	0.141568	0.127231	0.429203	0.146024	0.0457347	-0.0206849	0.0825162	0.201905	0.118641	0.145733	0.108419	0.416418
Someone has rejected me after finding out that I am LGBTQ.	0.0561315	0.146461	0.251233	0.192117	0.0335343	0.484822	0.132928	0.411918	0.174568	0.114345	0.0971247	0.0736306	0.22371	0.111833
I feel like my religious community or church would not want me there because I am LGBTQ.	0.000275278	0.121775	0.161203	0.0246295	0.0483157	0.155393	0.333705	0.0832046	0.484832	0.156603	0.464426	0.11769	0.146975	0.250618
Excluded - did not load onto any factor
Sometimes I date people of the opposite sex in order to make others think I'm straight.	0.0598819	0.191539	0.154195	0.132004	0.280371	0.203678	0.254639	0.338528	0.0805895	0.264476	0.0597526	0.0419265	0.22777	0.357943
I have been told that I am LGBTQ because something bad must have happened to me when I was younger.	0.0395263	0.169528	0.339732	0.17848	0.253354	0.362709	0.158586	0.331272	0.074151	0.185754	0.179201	0.193232	0.181501	0.0981662
Being LGBTQ makes me feel like "less of" a [man/woman].	0.0823595	0.140664	0.102296	0.285639	0.22888	0.1642	0.223865	0.28075	0.0620138	0.110502	0.20935	0.122991	0.390742	0.304657
I have been made fun of for acting like a [girl/boy].	-0.0679953	0.226225	0.0971362	0.326004	0.0386925	0.0803622	-0.0819987	0.346126	0.128282	-0.0756475	0.39304	0.215123	0.0599425	0.322194
One or more of my siblings does not accept me as LGBTQ.	0.0698806	0.289253	0.234236	0.224641	0.247822	0.3036	0.234584	0.267819	0.32563	0.213285	-0.00447637	0.208514	0.0379462	0.233531
My family treats me worse than my sibling(s) because I am LGBTQ.	0.127961	0.343399	0.364849	0.199935	0.0603819	0.244671	0.230591	0.326175	0.204535	0.331239	0.10445	0.115486	0.21136	0.130414
I have had to leave or change schools because I am LGBTQ.	0.0915831	0.369078	0.0889591	0.30512	0.210214	0.280376	0.347443	0.235208	0.295725	0.33	0.00418334	0.102042	0.175297	0.184347
I have felt isolated or alone at school because I am LGBTQ.	0.0899235	0.285531	0.119213	0.303348	0.0672787	0.362427	-0.0268605	0.0474744	0.159833	0.30813	0.283861	0.238343	0.338429	0.135534
I have lost friendships since coming out as LGBTQ at school.	0.0725463	0.363952	0.133085	0.178563	0.0907152	0.376185	0.161706	0.255414	0.122238	0.291849	0.0781427	0.0109357	0.330987	0.140442
I have been physically assaulted by students at school because I am LGBTQ.	0.150044	0.360355	0.130357	0.292662	0.171308	0.34465	0.298133	0.318009	0.269366	0.29637	0.0425323	0.154542	0.100784	0.0986545
A teacher or staff at my school is unsupportive of me because I am LGBTQ.	0.119268	0.302907	0.198188	0.132775	0.206382	0.388088	0.337417	0.293444	0.136372	0.325316	0.071426	0.169012	0.225599	0.135449
A teacher or staff at my school is unwilling to stand up for me.	0.0440955	0.297351	0.22191	0.166401	0.148324	0.395198	0.293637	0.244299	0.147231	0.353804	0.0494931	0.228077	0.196492	0.16372
I feel uncomfortable in bathrooms/locker rooms because I am LGBTQ.	0.0323792	0.241803	0.0667168	0.230728	0.0401371	0.283899	0.229576	0.0536293	0.103383	0.342881	0.377283	0.17296	0.229349	0.0924495
My friend's parents are not accepting of me being LGBTQ.	0.0925129	0.247449	0.126458	0.0707111	0.185023	0.311336	0.298378	0.214224	0.238197	0.194373	0.280361	0.278786	0.219739	0.103476
My friends try to convince me I am not really LGBTQ.	0.121721	0.376715	0.154269	0.255487	0.229332	0.263904	0.321463	0.237228	0.243869	0.289535	0.0594329	0.19367	0.131321	0.198268
I have seen other LGBTQ people being treated badly by people in my racial/ethnic community.	0.0228338	0.0321897	0.133317	0.165849	0.0695208	0.350367	0.385809	0.0774853	0.244118	0.093403	0.289894	0.307001	0.0336934	0.348644
Someone in my racial/ethnic community has told me that being LGBTQ is not okay.	0.0201096	0.0870205	0.323551	0.0934279	0.0335457	0.167299	0.287015	0.161688	0.24148	0.0964352	0.232021	0.383074	0.0674269	0.28465
The LGBTQ community is hard to access in my area.	0.0799121	0.0805629	0.14595	0.243444	0.15339	0.0167503	0.191825	0.0717821	0.172658	0.318728	0.0880331	0.367259	0.272065	0.372143
I feel like if you are LGBTQ you cannot be religious.	0.0581054	0.157666	0.123895	0.233794	0.174747	0.11816	0.30845	0.0995858	0.305596	0.386477	0.104865	0.174743	0.0634361	0.371298
Extraction Method: Principal Component Analysis. Rotation Method: Equamax with Kaiser Normalization.
a. Rotation converged in 233 iterations.
